# Supplementary material for: The Burden of Hidradenitis Suppurativa Signs and Symptoms in Quality of Life: Systematic Review and Meta-Analysis
Source: Int J Environ Res Public Health. 2021 Jun 22;18(13):6709. doi: 10.3390/ijerph18136709 (PMC8293810; doi:10.3390/ijerph18136709)
Supplement: Supplementary file 1 [file ijerph-18-06709-s001.zip]

Archive with 1 entries (1 files):
- ijerph-1248957-supplementary.pdf
